# Supplementary material for: The Functional Identification of the CYP2E1 Gene in the Kidney of Lepus yarkandensis
Source: Int J Mol Sci. 2025 Jan 8;26(2):453. doi: 10.3390/ijms26020453 (PMC11764603; doi:10.3390/ijms26020453)
Supplement: Supplementary file 1 [file ijms-26-00453-s001.zip]

Archive with 1 entries (1 files):
- ijms-3329799-supplementary.pdf
